# Supplementary material for: Evaluation of an automated protocol for efficient and reliable DNA extraction of dietary samples
Source: Ecol Evol. 2017 Jul 7;7(16):6382–9. doi: 10.1002/ece3.3197 (PMC5574753; doi:10.1002/ece3.3197)
Supplement: Supplementary file 1 [file ECE3-7-6382-s001.xlsx]

## Sheet: Data
Sample type	Remarks	Family	Species	CTAB - general primers	BioSprint - general primers	CTAB - prey-specific primers	BioSprint - prey-specific primers
invertebrate	field-collected predatory arthropods	Carabidae	Amara sp.	1	1	1	0
invertebrate	field-collected predatory arthropods	Carabidae	Asaphidion sp.	1	1	0	0
invertebrate	field-collected predatory arthropods	Carabidae	Bembidion lampros	1	1	0	0
invertebrate	field-collected predatory arthropods	Carabidae	Carabus sp.	0	0	0	0
invertebrate	field-collected predatory arthropods	Carabidae	Carabus sp.	0	0	0	0
invertebrate	field-collected predatory arthropods	Carabidae	Clivina fossor	1	1	0	0
invertebrate	field-collected predatory arthropods	Carabidae	Harpalus rufipes	1	1	0	0
invertebrate	field-collected predatory arthropods	Carabidae	Harpalus rufipes	1	0	0	0
invertebrate	field-collected predatory arthropods	Carabidae	Harpalus rufipes	1	1	1	0
invertebrate	field-collected predatory arthropods	Carabidae	Harpalus sp.	1	1	0	0
invertebrate	field-collected predatory arthropods	Carabidae	Loricera sp.	1	1	1	0
invertebrate	field-collected predatory arthropods	Carabidae	Loricera sp.	1	1	1	1
invertebrate	field-collected predatory arthropods	Carabidae	Nebria brevicollis	0	1	1	1
invertebrate	field-collected predatory arthropods	Carabidae	Poecilus cupreus	0	1	0	0
invertebrate	field-collected predatory arthropods	Carabidae	Poecilus cupreus	1	1	1	0
invertebrate	field-collected predatory arthropods	Carabidae	Pterostichus diligens	1	1	0	0
invertebrate	field-collected predatory arthropods	Carabidae	Pterostichus diligens	1	1	0	0
invertebrate	field-collected predatory arthropods	Carabidae	Pterostichus melanarius	0	1	0	0
invertebrate	field-collected predatory arthropods	Carabidae	Pterostichus melanarius	0	1	0	0
invertebrate	field-collected predatory arthropods	Carabidae	Pterostichus melanarius	0	1	0	0
invertebrate	field-collected predatory arthropods	Carabidae	Pterostichus niger	0	1	0	0
invertebrate	field-collected predatory arthropods	Carabidae	Tachyporus sp.	0	0	0	0
invertebrate	field-collected predatory arthropods	Carabidae	Tachyporus sp.	1	1	0	0
invertebrate	field-collected predatory arthropods	Carabidae	Tachyporus sp.	1	1	0	1
invertebrate	field-collected predatory arthropods	Carabidae	Trechus secalis	0	0	0	0
invertebrate	field-collected predatory arthropods	Lycosidae	Alopecosa cuneata	1	1	0	0
invertebrate	field-collected predatory arthropods	Lycosidae	Araeoncus humilis	1	0	0	0
invertebrate	field-collected predatory arthropods	Lycosidae	Pardosa agrestis	1	1	0	0
invertebrate	field-collected predatory arthropods	Lycosidae	Pardosa agrestis	1	1	0	1
invertebrate	field-collected predatory arthropods	Lycosidae	Pardosa amenata	1	1	0	0
invertebrate	field-collected predatory arthropods	Lycosidae	Pardosa amenata	1	1	0	0
invertebrate	field-collected predatory arthropods	Lycosidae	Pardosa palustris	1	1	1	0
invertebrate	field-collected predatory arthropods	Lycosidae	Pardosa palustris	1	1	0	0
invertebrate	field-collected predatory arthropods	Lycosidae	Pardosa palustris	1	1	1	1
invertebrate	field-collected predatory arthropods	Lycosidae	Pardosa palustris	1	1	1	1
invertebrate	field-collected predatory arthropods	Lycosidae	Pardosa palustris	1	1	1	1
invertebrate	field-collected predatory arthropods	Lycosidae	Trochosa ruricola	1	1	1	0
invertebrate	field-collected predatory arthropods	Lycosidae	Trochosa ruricola	0	0	0	0
invertebrate	field-collected predatory arthropods	Lycosidae	Trochosa sp.	1	1	0	0
invertebrate	field-collected predatory arthropods	Linyphiidae	Bathyphantes gracilis	1	0	0	0
invertebrate	field-collected predatory arthropods	Linyphiidae	Bathyphantes gracilis	1	1	1	1
invertebrate	field-collected predatory arthropods	Linyphiidae	Erigone atra	1	1	0	0
invertebrate	field-collected predatory arthropods	Linyphiidae	Erigone sp.	0	0	0	0
invertebrate	field-collected predatory arthropods	Linyphiidae	Erigone sp.	0	0	0	0
invertebrate	field-collected predatory arthropods	Linyphiidae	Oedothorax apicatus	1	1	0	0
invertebrate	field-collected predatory arthropods	Linyphiidae	Oedothorax sp.	1	1	0	0
invertebrate	field-collected predatory arthropods	Linyphiidae	Oedothorax sp.	1	1	1	0
invertebrate	field-collected predatory arthropods	Linyphiidae	Oedothorax sp.	1	1	0	0
invertebrate	field-collected predatory arthropods	Tetragnathidae	Pachygnatha degeeri	1	1	1	0
invertebrate	field-collected predatory arthropods	Theridiidae	Robertus lividus	1	1	0	0
invertebrate	ladybird beetles, feeding experiment	Coccinellidae	Coccinella septempunctata	1	1	1	1
invertebrate	ladybird beetles, feeding experiment	Coccinellidae	Coccinella septempunctata	1	1	1	1
invertebrate	ladybird beetles, feeding experiment	Coccinellidae	Coccinella septempunctata	1	1	1	1
invertebrate	ladybird beetles, feeding experiment	Coccinellidae	Coccinella septempunctata	1	1	1	1
invertebrate	ladybird beetles, feeding experiment	Coccinellidae	Coccinella septempunctata	1	1	1	1
invertebrate	ladybird beetles, feeding experiment	Coccinellidae	Coccinella septempunctata	1	1	1	1
invertebrate	ladybird beetles, feeding experiment	Coccinellidae	Coccinella septempunctata	1	1	1	1
invertebrate	ladybird beetles, feeding experiment	Coccinellidae	Coccinella septempunctata	1	1	1	1
invertebrate	ladybird beetles, feeding experiment	Coccinellidae	Coccinella septempunctata	1	1	1	1
invertebrate	ladybird beetles, feeding experiment	Coccinellidae	Coccinella septempunctata	1	1	1	1
invertebrate	ladybird beetles, feeding experiment	Coccinellidae	Coccinella septempunctata	1	1	1	1
invertebrate	ladybird beetles, feeding experiment	Coccinellidae	Coccinella septempunctata	1	1	1	1
invertebrate	ladybird beetles, feeding experiment	Coccinellidae	Coccinella septempunctata	1	1	1	1
invertebrate	ladybird beetles, feeding experiment	Coccinellidae	Coccinella septempunctata	1	1	1	1
invertebrate	ladybird beetles, feeding experiment	Coccinellidae	Coccinella septempunctata	1	1	0	0
invertebrate	ladybird beetles, feeding experiment	Coccinellidae	Coccinella septempunctata	1	1	0	0
invertebrate	ladybird beetles, feeding experiment	Coccinellidae	Coccinella septempunctata	1	1	1	1
invertebrate	ladybird beetles, feeding experiment	Coccinellidae	Coccinella septempunctata	1	1	1	1
invertebrate	ladybird beetles, feeding experiment	Coccinellidae	Coccinella septempunctata	1	1	0	0
invertebrate	ladybird beetles, feeding experiment	Coccinellidae	Coccinella septempunctata	1	1	1	1
invertebrate	ladybird beetles, feeding experiment	Coccinellidae	Coccinella septempunctata	1	1	1	0
invertebrate	ladybird beetles, feeding experiment	Coccinellidae	Coccinella septempunctata	1	1	1	1
invertebrate	ladybird beetles, feeding experiment	Coccinellidae	Coccinella septempunctata	1	1	1	1
invertebrate	ladybird beetles, feeding experiment	Coccinellidae	Coccinella septempunctata	1	1	1	1
invertebrate	ladybird beetles, feeding experiment	Coccinellidae	Coccinella septempunctata	1	1	0	0
invertebrate	ladybird beetles, feeding experiment	Coccinellidae	Coccinella septempunctata	1	1	0	0
invertebrate	ladybird beetles, feeding experiment	Coccinellidae	Coccinella septempunctata	1	1	1	0
invertebrate	ladybird beetles, feeding experiment	Coccinellidae	Coccinella septempunctata	1	1	1	1
invertebrate	ladybird beetles, feeding experiment	Coccinellidae	Coccinella septempunctata	1	1	0	0
invertebrate	ladybird beetles, feeding experiment	Coccinellidae	Coccinella septempunctata	1	1	0	0
invertebrate	ladybird beetles, feeding experiment	Coccinellidae	Coccinella septempunctata	1	1	0	0
invertebrate	ladybird beetles, feeding experiment	Coccinellidae	Coccinella septempunctata	1	1	0	0
invertebrate	ladybird beetles, feeding experiment	Coccinellidae	Coccinella septempunctata	1	1	0	0
invertebrate	ladybird beetles, feeding experiment	Coccinellidae	Coccinella septempunctata	1	1	0	0
invertebrate	ladybird beetles, feeding experiment	Coccinellidae	Coccinella septempunctata	1	1	1	1
invertebrate	ladybird beetles, feeding experiment	Coccinellidae	Coccinella septempunctata	1	1	0	0
invertebrate	ladybird beetles, feeding experiment	Coccinellidae	Coccinella septempunctata	1	1	0	0
invertebrate	ladybird beetles, feeding experiment	Coccinellidae	Coccinella septempunctata	1	1	0	0
invertebrate	ladybird beetles, feeding experiment	Coccinellidae	Coccinella septempunctata	1	1	1	1
invertebrate	ladybird beetles, feeding experiment	Coccinellidae	Coccinella septempunctata	1	1	0	0
invertebrate	ladybird beetles, feeding experiment	Coccinellidae	Coccinella septempunctata	1	1	0	0
invertebrate	ladybird beetles, feeding experiment	Coccinellidae	Coccinella septempunctata	1	1	0	0
invertebrate	ladybird beetles, feeding experiment	Coccinellidae	Coccinella septempunctata	1	1	0	0
invertebrate	ladybird beetles, feeding experiment	Coccinellidae	Coccinella septempunctata	1	1	0	0
invertebrate	ladybird beetles, feeding experiment	Coccinellidae	Coccinella septempunctata	1	1	0	1
invertebrate	ladybird beetles, feeding experiment	Coccinellidae	Coccinella septempunctata	1	1	1	0
invertebrate	ladybird beetles, feeding experiment	Coccinellidae	Coccinella septempunctata	1	1	0	0
invertebrate	ladybird beetles, feeding experiment	Coccinellidae	Coccinella septempunctata	1	1	0	0
invertebrate	ladybird beetles, feeding experiment	Coccinellidae	Coccinella septempunctata	1	1	1	1
invertebrate	ladybird beetles, feeding experiment	Coccinellidae	Coccinella septempunctata	1	1	0	0
invertebrate	ladybird beetles, feeding experiment	Coccinellidae	Coccinella septempunctata	1	1	0	0
invertebrate	ladybird beetles, feeding experiment	Coccinellidae	Coccinella septempunctata	1	1	0	0
invertebrate	field-collected omnivorous beetles	Carabidae	Amara sp.	1	1	1	1
invertebrate	field-collected omnivorous beetles	Carabidae	Amara sp.	1	1	1	1
invertebrate	field-collected omnivorous beetles	Carabidae	Amara sp.	1	1	1	1
invertebrate	field-collected omnivorous beetles	Carabidae	Amara sp.	1	0	1	0
invertebrate	field-collected omnivorous beetles	Carabidae	Amara sp.	1	1	1	0
invertebrate	field-collected omnivorous beetles	Carabidae	Amara sp.	1	1	1	0
invertebrate	field-collected omnivorous beetles	Carabidae	Amara sp.	1	1	0	0
invertebrate	field-collected omnivorous beetles	Carabidae	Amara sp.	0	0	1	0
invertebrate	field-collected omnivorous beetles	Carabidae	Amara sp.	1	1	1	1
invertebrate	field-collected omnivorous beetles	Carabidae	Amara sp.	1	1	1	1
invertebrate	field-collected omnivorous beetles	Carabidae	Amara sp.	1	1	1	0
invertebrate	field-collected omnivorous beetles	Carabidae	Amara sp.	1	1	1	0
invertebrate	field-collected omnivorous beetles	Carabidae	Amara sp.	1	1	0	0
invertebrate	field-collected omnivorous beetles	Carabidae	Amara sp.	1	1	1	1
invertebrate	field-collected omnivorous beetles	Carabidae	Amara sp.	0	0	0	0
plant	field-collected plants	Apiaceae	Aegopodium podagraria	1	1
plant	field-collected plants	Asteraceae	Galeopsis tetrahit	1	1
plant	field-collected plants	Asteraceae	Leucanthemum ircutianum	1	1
plant	field-collected plants	Asteraceae	Sonchus oleraceus	1	1
plant	field-collected plants	Brassicaceae	Brassica oleracea	1	1
plant	field-collected plants	Brassicaceae	Cardamine pratense	1	1
plant	field-collected plants	Caryophlyllaceae	Silene latifolia	1	1
plant	field-collected plants	Caryophlyllaceae	Stellaria media	1	1
plant	field-collected plants	Caryophyllaceae	Cerastium holosteoides	1	1
plant	field-collected plants	Euphorbiaceae	Euphorbia helioscopia	1	1
plant	field-collected plants	Fabaceae	Lotus corniculatus	1	1
plant	field-collected plants	Papaveraceae	Fumaria officinale	1	1
plant	field-collected plants	Poaceae	Festuca pratense	1	1
plant	field-collected plants	Polygonaceae	Rumex acetosa	1	1
plant	field-collected plants	Solanaceae	Solanum nigrum	1	1
vertebrate	cormorants, stomach/gut content	Phalacrocoracidae	Phalacrocorax carbo sinensis	1	1	1	1
vertebrate	cormorants, stomach/gut content	Phalacrocoracidae	Phalacrocorax carbo sinensis	0	1	0	1
vertebrate	cormorants, stomach/gut content	Phalacrocoracidae	Phalacrocorax carbo sinensis	0	1	0	1
vertebrate	cormorants, stomach/gut content	Phalacrocoracidae	Phalacrocorax carbo sinensis	0	1	0	1
vertebrate	cormorants, stomach/gut content	Phalacrocoracidae	Phalacrocorax carbo sinensis	1	1	1	0
vertebrate	cormorants, stomach/gut content	Phalacrocoracidae	Phalacrocorax carbo sinensis	0	1	0	0
vertebrate	cormorants, stomach/gut content	Phalacrocoracidae	Phalacrocorax carbo sinensis	0	1	0	0
vertebrate	cormorants, stomach/gut content	Phalacrocoracidae	Phalacrocorax carbo sinensis	0	1	0	1
vertebrate	cormorants, stomach/gut content	Phalacrocoracidae	Phalacrocorax carbo sinensis	1	1	0	0
vertebrate	cormorants, stomach/gut content	Phalacrocoracidae	Phalacrocorax carbo sinensis	0	1	0	0
vertebrate	cormorants, stomach/gut content	Phalacrocoracidae	Phalacrocorax carbo sinensis	0	1	0	0
vertebrate	cormorants, stomach/gut content	Phalacrocoracidae	Phalacrocorax carbo sinensis	0	1	0	0
vertebrate	cormorants, stomach/gut content	Phalacrocoracidae	Phalacrocorax carbo sinensis	1	1	1	1
vertebrate	cormorants, stomach/gut content	Phalacrocoracidae	Phalacrocorax carbo sinensis	0	1	1	1
vertebrate	cormorants, stomach/gut content	Phalacrocoracidae	Phalacrocorax carbo sinensis	0	1	1	1
vertebrate	cormorants, stomach/gut content	Phalacrocoracidae	Phalacrocorax carbo sinensis	0	1	1	0
vertebrate	cormorants, stomach/gut content	Phalacrocoracidae	Phalacrocorax carbo sinensis	1	1	1	1
vertebrate	cormorants, stomach/gut content	Phalacrocoracidae	Phalacrocorax carbo sinensis	1	1	1	1
vertebrate	cormorants, stomach/gut content	Phalacrocoracidae	Phalacrocorax carbo sinensis	1	1	1	1
vertebrate	cormorants, stomach/gut content	Phalacrocoracidae	Phalacrocorax carbo sinensis	1	1	1	1
vertebrate	cormorants, stomach/gut content	Phalacrocoracidae	Phalacrocorax carbo sinensis	1	1	1	1
vertebrate	cormorants, stomach/gut content	Phalacrocoracidae	Phalacrocorax carbo sinensis	1	1	1	1
vertebrate	cormorants, stomach/gut content	Phalacrocoracidae	Phalacrocorax carbo sinensis	1	1	1	1
vertebrate	cormorants, stomach/gut content	Phalacrocoracidae	Phalacrocorax carbo sinensis	1	1	1	1
vertebrate	cormorants, stomach/gut content	Phalacrocoracidae	Phalacrocorax carbo sinensis	1	1	1	1
vertebrate	cormorants, stomach/gut content	Phalacrocoracidae	Phalacrocorax carbo sinensis	0	1	0	0
vertebrate	cormorants, stomach/gut content	Phalacrocoracidae	Phalacrocorax carbo sinensis	0	0	0	1
vertebrate	cormorants, stomach/gut content	Phalacrocoracidae	Phalacrocorax carbo sinensis	0	0	0	1
vertebrate	salamander, faecal pellets	Plethodontidae	Plethodon glutinosus cf. teyahalee	0	0	0	0
vertebrate	salamander, faecal pellets	Plethodontidae	Plethodon glutinosus cf. teyahalee	1	1	0	1
vertebrate	salamander, faecal pellets	Plethodontidae	Plethodon glutinosus cf. teyahalee	0	1	1	1
vertebrate	salamander, faecal pellets	Plethodontidae	Plethodon glutinosus cf. teyahalee	0	1	0	1
vertebrate	salamander, faecal pellets	Plethodontidae	Plethodon glutinosus cf. teyahalee	0	1	0	1
vertebrate	salamander, faecal pellets	Plethodontidae	Plethodon glutinosus cf. teyahalee	0	0	0	0
vertebrate	salamander, faecal pellets	Plethodontidae	Plethodon glutinosus cf. teyahalee	0	1	0	1
vertebrate	salamander, faecal pellets	Plethodontidae	Plethodon glutinosus cf. teyahalee	1	1	1	1
vertebrate	salamander, faecal pellets	Plethodontidae	Plethodon glutinosus cf. teyahalee	1	1	1	1
vertebrate	salamander, faecal pellets	Plethodontidae	Plethodon glutinosus cf. teyahalee	0	1	0	1
vertebrate	salamander, faecal pellets	Plethodontidae	Plethodon glutinosus cf. teyahalee	0	0	0	0
vertebrate	salamander, faecal pellets	Plethodontidae	Plethodon glutinosus cf. teyahalee	0	0	1	0
vertebrate	salamander, faecal pellets	Plethodontidae	Plethodon glutinosus cf. teyahalee	0	0	0	1
vertebrate	salamander, faecal pellets	Plethodontidae	Plethodon glutinosus cf. teyahalee	1	1	1	1
vertebrate	salamander, faecal pellets	Plethodontidae	Plethodon glutinosus cf. teyahalee	1	1	0	1
vertebrate	salamander, faecal pellets	Plethodontidae	Plethodon glutinosus cf. teyahalee	0	1	0	1
vertebrate	salamander, faecal pellets	Plethodontidae	Plethodon glutinosus cf. teyahalee	0	0	1	1
vertebrate	salamander, faecal pellets	Plethodontidae	Plethodon glutinosus cf. teyahalee	0	0	0	0
vertebrate	salamander, faecal pellets	Plethodontidae	Plethodon glutinosus cf. teyahalee	1	1	1	1
vertebrate	salamander, faecal pellets	Plethodontidae	Plethodon glutinosus cf. teyahalee	0	1	0	1
vertebrate	salamander, faecal pellets	Plethodontidae	Plethodon glutinosus cf. teyahalee	0	0	0	1
vertebrate	salamander, faecal pellets	Plethodontidae	Plethodon glutinosus cf. teyahalee	0	1	1	1
vertebrate	salamander, faecal pellets	Plethodontidae	Plethodon glutinosus cf. teyahalee	1	1	1	1
vertebrate	salamander, faecal pellets	Plethodontidae	Plethodon glutinosus cf. teyahalee	0	1	1	1
vertebrate	salamander, faecal pellets	Plethodontidae	Plethodon glutinosus cf. teyahalee	0	1	0	1
